# Supplementary material for: Elucidating the Mass Transportation Behavior of Gas Diffusion Layers via a H2 Limiting Current Test
Source: Materials (Basel). 2023 Aug 17;16(16):5670. doi: 10.3390/ma16165670 (PMC10456699; doi:10.3390/ma16165670)
Supplement: Supplementary file 1 [file materials-16-05670-s001.zip]

Archive with 1 entries (1 files):
- materials-2555499-supplementary.pdf
